# Supplementary material for: Optimization of Different Acid-Catalyzed Pretreatments on Co-Production of Xylooligosaccharides and Glucose from Sorghum Stalk
Source: Polymers (Basel). 2022 Feb 21;14(4):830. doi: 10.3390/polym14040830 (PMC8963002; doi:10.3390/polym14040830)
Supplement: Supplementary file 1 [file polymers-14-00830-s001.zip]

Archive with 1 entries (1 files):
- polymers-1554773-SI.pdf
